# Supplementary material for: Biologically Inspired Catheter for Endovascular Sensing and Navigation
Source: Sci Rep. 2020 Mar 27;10:5643. doi: 10.1038/s41598-020-62360-w (PMC7101317; doi:10.1038/s41598-020-62360-w)
Supplement: Supplementary file 1 — Supplementary Information. [file 41598_2020_62360_MOESM1_ESM.zip › main.tex]

% Use only LaTeX2e, calling the article.cls class and 12-point type.
\documentclass[12pt,titlepage]{article}
\usepackage{graphicx}    
\usepackage{placeins}
\usepackage{cite}
\usepackage[margin=1in]{geometry}      
\usepackage{setspace}                           
\usepackage{amsmath}
\usepackage[hidelinks]{hyperref}
\usepackage{lipsum}
\usepackage{xcolor}

\newcommand{\eref}{equation~(\eqref)}	

\newcommand\erin[1]{\textcolor{magenta}{#1}}
\newcommand\noah[1]{\textcolor{blue}{#1}}
\newcommand{\beginsupplement}{%
        \setcounter{table}{0}
        \renewcommand{\thetable}{S\arabic{table}}%
        \setcounter{figure}{0}
        \renewcommand{\thefigure}{S\arabic{figure}}%
     }

\makeatletter
\def\blfootnote{\gdef\@thefnmark{}\@footnotetext}
\makeatother

\usepackage{color}
\usepackage{colortbl}

\title{Supplementary Information: Biologically Inspired Catheter for Endovascular Sensing and Navigation\blfootnote{${}^*$ Correspondence to erin.sutton@jhuapl.edu. ${}^\dagger$ Contributed
    equally. ${}^\ddagger$ Contributed equally.}} % 130 characters

\author{Erin E. Sutton${}^{*,\dagger,}$\footnotemark[1] \and Bernhard Fuerst${}^{\dagger,}$\footnotemark[2] \and Reza Ghotbi\footnotemark[3]
  \and Noah J. Cowan$^{\ddagger,}$\footnotemark[1] \and Nassir Navab $^{\ddagger,}$\footnotemark[2]$^,$\footnotemark[4] }
\footnotetext[1]{Department of Mechanical Engineering, Johns Hopkins University, Baltimore, MD}
\footnotetext[2]{Department of Computer Science, Johns Hopkins University, Baltimore, MD}
\footnotetext[3]{Department of Vascular Surgery, HELIOS Klinikum M\"unchen West, Germany} 
\footnotetext[4]{Department of Computer Science, Technische Universit\"at M\"unchen, Germany}


\begin{document} 
\graphicspath{{figs/}}
\maketitle 

\section*{Supplementary Information}
\beginsupplement
To illustrate the clinical motivation for BSN, we provide an exemplary aortic procedure performed by coauthor Reza Ghotbi using the current state of the art device guidance, contrast-enhanced fluoroscopy. Advanced procedures such as this push the limits of the state of the art, guidance by angiographic images. While the interventionalist did not employ BSN during this procedure, we explain how BSN could be used during such a procedure to augment angiography. 

In this complicated vascular procedure, the goal is to deploy a multi-fenestrated endograft to treat an aortic aneurysm (Fig.~\ref{fig:S_ContrastInjection}). In this case, the fenestrations for the superficial mesenteric artery, left renal artery, and right renal artery must be precisely positioned and oriented such that they align with the ostia of branching vessels. Accurate positioning prevents occlusion of branching vessels. First, the medical device company creates a model of a patient-specific fenestrated endograft based on CTA images. Prior to production of the endograft, the physician verifies the design of the marker-enhanced fenestrated endograft model in simulation. The custom endograft is delivered. During the procedure, the physician inserts the endograft, navigates it to the area of interest using fluoroscopy, and rotates it such that a radio-opaque checkmark implanted within the endograft is fully visible in a frontal fluoroscopic image (Fig.~\ref{fig:S_ContrastInjection}a). In this case, the markers defining the fenestration of superficial mesenteric artery were in the anterior position, as expected from the pre-operative simulation. In the current workflow, the interventionist always uses contrast agent and angiography to verify the final intra-procedure positioning of the fenestrations (Fig.~\ref{fig:S_ContrastInjection}b). In this case, the use of contrast agent could be replaced by the use of the BSN system. It is not currently possible to visualize the position and orientation of the fenestrations without contrast agent injection and fluoroscopic imaging. Furthermore, electromagnetic navigation would not be able to detect the relative position of the fenestration and ostia because EM systems estimate the position of the catheter relative to the pre-interventional CTA with no real-time update, and the registration is prone to inaccuracy without any dynamic biophysical measurement, e.g. change of electric impedance,  to confirm the correct positioning of the fenestration. BSN would overcome these limitations, which would enable the physician to verify the correct positioning of the fenestrations in front of the branching artery; the electric impedance dramatically changes when the BSN sensor is near an ostium, as shown in Results.  

\begin{figure}
\centering
\includegraphics[width=1\textwidth]{figs/s_repositioning.png}\\
\caption{\textbf{Endograft re-positioning based on fluoroscopic imaging.} \textbf{a)} The blue arrows show the position of the markers that define the fenestration for the superficial mesenteric artery.  The green arrows show the fenestrations for the left and right renal arteries.  The position and shape of a small check mark marker (orange arrow) enables the positioning of the endograft as simulated in the preoperational simulation and CTA. The check mark is incorrectly oriented, which indicates to the interventionalist that the endograft position must be adjusted. \textbf{b)} The blue arrows that indicate the fenestration for superficial mesenteric artery and the visible check mark (orange arrow) indicate that positioning of the endograft is now correct.}
\label{fig:S_ContrastInjection}
\end{figure}
\FloatBarrier

The position of the endograft is verified with contrast-enhanced imaging prior to the endograft's full depolyment (Fig.~\ref{fig:S_renal}). At this step, the interventionalist checks that there is blood flow through the fenestrations. Here, we envision that the BSN catheter and the endograft could be moved until the expected change of electrical impedance confirms the endograft's correct positioning. With EM navigation systems, one can only see the position of the tracked sensor in X-ray and its registration with pre-operative CTA. Even if the EM sensors and catheters were modified such that they functioned outside of the cardiac region, the registrations are prone to inaccuracy due to soft tissue deformation. In contrast, the BSN system uses real-time local physiological information in the form of impedance measurement to enable verification of the correct positioning of devices relative to vessel geometry.

\begin{figure}
\centering
\includegraphics[width=1\textwidth]{figs/S_renal.png}\\
\caption{\textbf{Verification of fenestration position with contrast imaging.} \textbf{a)} Current intra-operative verification of patient specific multi-fenestrated endograph positioning based on contrasted X-ray fluoroscopic imaging. \textbf{b)} Left and right renal arteries visualized by contrast agent propagation in X-ray fluoroscopy.}
\label{fig:S_renal}
\end{figure}


In current clinical practice, the interventionalist lacks access to the 3D position of the catheter tip and the distal curvature during navigation and precise positioning tasks like endograft deployment. Instead, the interventionalist guides the catheter in 2D non-contrasted fluoroscopic images. They periodically inject contrast agent to find bifurcations. Once they reach a bifurcation, they rotate the catheter and enter the desired branch. Therefore, BSN's impact lies in its ability to detect a bifurcation or series of bifurcations within the vascular tree. With that information, the interventionalist could orient the catheter and enter the correct branch without contrast-enhanced imaging. The BSN system could localize the entry to a vascular branch based on relative changes observed in impedance measurement. 

\end{document}
